# Supplementary material for: The consequences of debris flows in Brazil: a historical analysis based on recorded events in the last 100 years
Source: Landslides. 2022 Dec 13;20(3):511–29. doi: 10.1007/s10346-022-01984-7 (PMC9745771; doi:10.1007/s10346-022-01984-7)
Supplement: Supplementary file 3 — Supplementary file3 (XLSX 38.6 KB) [file 10346_2022_1984_MOESM3_ESM.xlsx]

## Sheet: Database
Date	Time (GMT -3)	Mountain range	Catchment	Location	State	Triggering rainfall intensity	Magnitude (m3)	Human impacts					Material losses			Economic losses (US$)	Source
								Deaths	Injured	Missing	Homeless	Displaced	Houses	Private and Public buildings	Infrastructures
10.03.1928	05:00:00	Serra do Mar	Monte Serrat Hills	Santos	São Paulo (SP)	N/A	130000	81	7	N/A	N/A	N/A	15	1	N/A	24112000	Ferreira et al. (2019); A tragédia do Monte Serrat de 1928 na cobertura do Jornal Correio Paulistano. Available at: http://www.fundasantos.org.br/e107_files/public/cadernofamstragedia1928.pdf
15.12.1948	N/A	Serra da Mantiqueira	Angu, Aventureiro, Pirapetinga, Pomba	Region of Volta Grande	Minas Gerais (MG)	400 mm / 24 h	> 1,000,000	250	N/A	N/A	N/A	N/A	60	N/A	3	N/A	Sternberg (1949); A história de uma tragédia no Vale do Paraíba. Available at: https://leopoldinense.com.br/noticia/1500/historia-de-uma-tragedia
01.03.1956	18:00:00	Serra do Mar	Monte Serrat Hills	Santos	São Paulo (SP)	954 mm / month	N/A	21	102	N/A	N/A	N/A	50	N/A	1	N/A	Ferreira et al. (2019); https://www.novomilenio.inf.br/santos/h0235f4.htm
11.01.1966	N/A	Serra do Mar	Guanabara bay Hydrographic basin	Rio de Janeiro	Rio de Janeiro (RJ)	245 mm / 24 h	N/A	250	1000	N/A	18910	39203	> 1,000	N/A	> 100	75547344	Meis et al. (1968); Maia et al. (2014); Narrativas de um Dilúvio Carioca: memória e natureza na Grande Enchente de 1966; Jones (1973)
11.01.1966	N/A	Serra do Mar	Quitandinha	Petrópolis	Rio de Janeiro (RJ)	327 mm / 72 h	N/A	45	35	N/A	N/A	N/A	N/A	N/A	N/A		Guerra (1995); Drama das águas cresce no Rio. Available at: http://memoria.bn.br/DocReader/Hotpage/HotpageBN.aspx?bib=089842_07&pagfis=68243&url=http://memoria.bn.br/docreader#
26.03.1966	N/A	Serra do Mar	N/A	Petrópolis	Rio de Janeiro (RJ)	188 mm / 24 h	N/A	40	N/A	N/A	N/A	N/A	N/A	N/A	N/A	N/A	Guerra (1995)
20.01.1967	N/A	Serra do Mar	Guanabara bay Hydrographic basin	Rio de Janeiro	Rio de Janeiro (RJ)	181 mm / 24 h	N/A	200	300	N/A	N/A	N/A	1	2	N/A	N/A	Meis et al. (1968); Maia et al. (2014); Jones (1973); S2ID
22.01.1967	23:00:00	Serra do Mar	Ribeirão da Floresta, Ribeirão das Lajes	Serra das Araras (Piraí)	Rio de Janeiro (RJ)	114 mm / hour	> 1,000,000	300	N/A	1400	N/A	> 10,000	> 100	1	1	N/A	Jones (1973); Novo Temporal isola várias aldeias. Available at: http://memoria.bn.br/DocReader/Hotpage/HotpageBN.aspx?bib=089842_07&pagfis=79372&url=http://memoria.bn.br/docreader#
18.03.1967	15:00:00	Serra do Mar	Santo Antônio, Guaxinduba, Pau d'alho, Canivetal, Camburu	Caraguatatuba	São Paulo (SP)	420 mm / 24 h	7600000	436	N/A	N/A	3000	N/A	400	N/A	N/A	6.345e+07	Fulfaro et al. (1976); Listo et al. (2018)
27.04.1971	N/A	Salvador Fault Hills	Central area of the city (Miolo)	Salvador	Bahia (BA)	368 mm / 24 h	N/A	104	2000	N/A	N/A	7000	1400	N/A	N/A	3.48844e+07	Gonçalves (1992); Salvador sempre foi uma tragédia anunciada. Available at: https://www.bahiapress.com.br/2018/03/14/chuvas-e-desabamentos-salvador-sempre-foi-uma-tragedia-anunciada-por-vinicius-jacob/
27.02.1971	N/A	Serra do Mar	Ultrafértil	Cubatão	São Paulo (SP)	N/A	N/A	N/A	N/A	N/A	N/A	N/A	0	1	N/A	N/A	Gramani (2001); São Paulo Começa a contar o prejuízo. Available at: http://memoria.bn.br/DocReader/Hotpage/HotpageBN.aspx?bib=089842_08&pagfis=17676&url=http://memoria.bn.br/docreader#; https://cetesb.sp.gov.br/wp-content/uploads/2018/12/Livro-CETESB-50-anos.pdf
18.08.1972	08:15:00	Serra da Mantiqueira	Piracuama	Campos do Jordão	São Paulo (SP)	N/A	70000	17	NA	N/A	N/A	1000	80	1	N/A	N/A	Amaral and Fuck (1973); Terra explodiu. Available at: http://memoria.bn.br/DocReader/Hotpage/HotpageBN.aspx?bib=089842_08&pagfis=32884&url=http://memoria.bn.br/docreader#
23.03.1974	N/A	Serra Geral	Tubarão river basin	Tubarão	Santa Catarina (SC)	205 mm / 24 h	N/A	40	N/A	N/A	N/A	32500	N/A	N/A	N/A	6.6684e+08	Vanelli et al. (2020)
29.04.1974	N/A	Serra de Maranguape	Pirapora	Maranguape	Ceará (CE)	N/A	N/A	91	N/A	NA	N/A	N/A	N/A	N/A	N/A	N/A	IPT (1975)
25.12.1975	N/A	Serra do Mar	Grota funda	Cubatão	São Paulo (SP)	248 mm / 24 h	> 100,000	0	N/A	N/A	N/A	N/A	N/A	N/A	1	N/A	Gramani (2001)
28.01.1976	N/A	Serra do Mar	Braço norte	Cubatão	São Paulo (SP)	40 mm / hour	100000	0	N/A	N/A	N/A	N/A	N/A	1	N/A	N/A	JICA (1991); Gramani (2001); Massad et al. (1998)
23.01.1985	N/A	Serra do Mar	Perequê, Mogi	Cubatão	São Paulo (SP)	84 mm / hour	> 1,000,000	0	N/A	N/A	N/A	N/A	N/A	1	1	N/A	IPT (1988)
12.1986	N/A	Serra da Mantiqueira	Braço	Lavrinhas	São Paulo (SP)	70 mm / hour	160000	11	N/A	N/A	N/A	N/A	N/A	N/A	N.A	2329412	Gramani (2001); Gramani (2017)
22.01.1988	N/A	Serra do Mar	Rio das Pedras	Cubatão	São Paulo (SP)	25 mm / hour	N/A	10	N/A	N/A	N/A	N/A	10	N/A	N/A	N/A	Gramani (2001)
05.02.1988	N/A	Serra do Mar	Cuiabá, Quitandinha	Petrópolis	Rio de Janeiro (RJ)	384 mm / 48 hours	N/A	171	600	N/A	N/A	5000	1100	N/A	N/A	N/A	Gonçalves (1988); Almeida et al. (1991); Nakazawa and Cerri (1990)
19.02.1988	N/A	Serra do Mar	N/A	Rio de Janeiro	Rio de Janeiro (RJ)	230 mm / 24 hours	N/A	289	734	N/A	N/A	18560	N/A	N/A	N/A	935000000	S2ID; Pior chuva em anos causa estragos e mortes. Available at: https://g1.globo.com/Noticias/Rio/0,,MUL1559061-5606,00-PIOR+CHUVA+EM+ANOS+CAUSA+ESTRAGOS+E+DEZENAS+DE+MORTES+NO+RIO.html. Calamidade ronda a cidade arrasada. Available at: http://memoria.bn.br/pdf/030015/per030015_1988_00315.pdf
19.05.1989	N/A	Salvador Fault Hills	Central area of the city (Miolo)	Salvador	Bahia (BA)	83 mm / 24 hours	N/A	69	30	N/A	N/A	N/A	N/A	1	N/A	N/A	Deslizamento no Motel Mustang. Available at: https://www.correio24horas.com.br/noticia/nid/motel-mustang-deslizamento-de-terra-matou-nove-pessoas-em-1989/
14.10.1990	03:00:00	Serra Geral	Vale do Itajaí	Blumenau region	Santa Catarina (SC)	89 mm / hour	N/A	17	764	N/A	N/A	754	66	N/A	N/A	N/A	https://ndmais.com.br/meio-ambiente/fotos-tragedia-que-matou-21-pessoas-em-blumenau-completa-30-anos/
18.03.1992	13:40:00	-	Vila Barraginho (old landfill)	Contagem	Minas Gerais (MG)	19.3 mm / 24 hour	30000	36	70	N/A	N/A	3000	300	N/A	N/A	N/A	CETEC (1992); Uma nova barraginha está a beira do precipício. Available at: www.em.com.br/app/noticia/gerais/2012/01/23/interna_gerais,273741/uma-nova-barraginha-esta-a-beira-do-precipicio.shtml;
13.02.1996	N/A	Serra do Mar	Quitite, Papagio, Pau da Fome, Vale Encantado, Travessa do alemão, Rio das Pedras	Rio de Janeiro	Rio de Janeiro (RJ)	202.5 mm / 24 h	> 400,000	65	65	N/A	N/A	N/A	500	1	N/A	N/A	GEORIO (1996)
06.02.1994	N/A	Serra do Mar	RPBC	Cubatão	São Paulo (SP)	60 mm / hour	300000	0	N/A	N/A	N/A	N/A	N/A	1	N/A	73332253	Lopes et al. (2007); Kanji et al. (2007)
23.12.1995	16:30:00	Serra Geral	Rio Figueira	Timbé do Sul	Santa Catarina (SC)	176 mm / 24 hour	N/A	10	N/A	6	250	580	N/A	N/A	N/A	71311286	S2ID; Pellerin et al. (1997)
14.02.1996	N/A	Serra do Mar	N/A	Ubatuba	São Paulo (SP)	359.4 mm / 24 hour	N/A	11	N/A	N/A	300	N/A	30	N/A	N/A	N/A	S2ID; Ubatuba permanece em alerta. Available at: https://www1.folha.uol.com.br/fsp/1996/2/15/cotidiano/40.html; Gramani (2001); Tavares e Mendonça (2010)
09.04.1996	N/A	Serra do Mar	RPBC	Cubatão	São Paulo (SP)	18 mm / hour	16000	0	N/A	N/A	N/A	500	0	1	N/A	0	Gramani (2001); Massad (2002); Massad et al. (2003)
12.12.1999	N/A	Serra do Mar	km 42, Anchieta Highway	Cubatão	São Paulo (SP)	128 mm / 24 hour	300000	0	N/A	N/A	N/A	N/A	N/A	N/A	1	N/A	Gramani (2001); Lopes and Reidel (2007)
01.01.2000	N/A	Serra da Mantiqueira	Seco stream	Lavrinhas	São Paulo (SP)	55 mm h-1	N/A	N/A	N/A	N/A	N/A	N/A	N/A	N/A	N/A	N/A	Gramani (2017)
01.01.2000	N/A	Serra da Mantiqueira	Morro do Britador	Campos do Jordão	São Paulo (SP)	400 mm / 96 h	N/A	10	N/A	N/A	N/A	N/A	300	N/A	N/A	N/A	Rosa Filho and Cortez (2010); Mortes em Campos do Jordão sobem para 08. Available at: https://www1.folha.uol.com.br/fsp/vale/vl0701200001.htm
24.12.2001	16:18:00	Serra do Mar	Cuiabá, Araras	Petrópolis	Rio de Janeiro (RJ)	300 mm / 24 hour	N/A	45	29	22	777	4000	N/A	113	N/A	190757690	S2ID; https://www.petropolis.rj.gov.br/pmp/index.php/imprensa/noticias/item/5859-petr%C3%B3polis-tem-pela-primeira-vez-plano-de-redu%C3%A7%C3%A3o-de-riscos-para-toda-a-cidade.html
23.11.2008	10:00:00	Serra Geral	Itajaí river Basin	Ilhota, Brusque, Blumenau	Santa Catarina (SC)	337 mm / 24 hour	> 1,000,000	151	4201	N/A	5617	9390	4355	583	N/A	9.46443e+08	S2ID
07.04.2010	21:00:00	Serra do Mar	Morro do Bumba (old landfill)	Niterói	Rio de Janeiro (RJ)	280 mm / 24 hour	N/A	48	56	221	N/A	3200	60	2	N/A	146587277	https://g1.globo.com/rj/rio-de-janeiro/noticia/2020/04/30/tragedia-do-morro-do-bumba-em-niteroi-completa-10-anos-sem-entrega-de-moradias-as-familias.ghtml; https://oglobo.globo.com/rio/morro-do-bumba-permanece-esquecido-familias-voltam-viver-em-areas-de-risco-2837495; https://bandnewsfmrio.com.br/editorias-detalhes/deslizamento-de-terra-no-morro-do-bumba-compl; https://acervo.oglobo.globo.com/em-…
01.01.2010	03:30:00	Serra do Mar	Enseada do Bananal	Ilha Grande (Angra dos Reis)	Rio de Janeiro (RJ)	440 mm / 36 hour	55600	31	2	N/A	N/A	N/A	7	1	N/A	1.80669e+08	Mendonça and Silva (2020); Tragédia em Angra dos Reis completa um ano neste sábado. Available at: http://g1.globo.com/rio-de-janeiro/noticia/2011/01/tragedia-em-angra-dos-reis-no-rj-completa-um-ano-neste-sabado.html;
11.01.2011	N/A	Serra do Mar	Cuiabá	Petrópolis	Rio de Janeiro (RJ)	273.8 mm / 24 hour	> 106	71	N/A	300	187	6956	N/A	N/A	N/A	1.93258e+09	Dourado et al. (2012); Rosi et al. (2019)
			Vieira, Príncipe	Teresópolis		161.6 mm / 24 hour		429	N/A		6727	9110
			Rio Grande	Nova Friburgo		249 mm / 24 hour		392	N/A		789	4528
11.03.2011	05:00:00	Serra do Mar	Jacareí, Tingidor	Antonina, Morretes	Paraná (PR)	49 mm / hour	N/A	4	21	N/A	2500	10000	211	12	N/A	7.60955e+07	Pinto et al. (2012); Facuri and Picanço (2020); A tragédia vista de cima. Available at: https://www.gazetadopovo.com.br/vida-e-cidadania/a-tragedia-vista-de-cima-ek0rheej95ornilxkeuag1jym/;
22.02.2013	17:00:00	Serra do Mar	Ribeirão do Cágado, Rio Marcolino, Rio Pilões	Cubatão	São Paulo (SP)	118 mm / hour	N/A	1	N/A	N/A	500	107	15	6	1	N/A	S2ID; Cabral et al. In prep.
17.03.2013	20:30:00	Serra do Mar	Quitandinha	Petrópolis	Rio de Janeiro (RJ)	355 mm / 24 hour	N/A	34	49	0	1074	1120	662	N/A	54	5.61112e+07	S2ID; Chuva deixa mais de 10 mortos em Petrópolis. Available at: http://g1.globo.com/rio-de-janeiro/noticia/2013/03/chuva-deixa-mais-de-10-mortos-em-petropolis.html
12.01.2014	23:00:00	Serra do Mar	Guarda mão, Palmital	Itaóca	São Paulo (SP)	150 mm / 6 hour	N/A	23	4	0	20	332	110	10	3	5578975	Gramani (2015); S2ID
29.03.2016	18:00:00	Serra da Mantiqueira	Córrego dos Araújos	Bom repouso	Minas Gerais (MG)	N/A	N/A	0	0	0	71	126	2	0	9	718275	S2ID
05.01.2017	N/A	Serra Geral	Mascarada river	Rolante	Rio Grande do Sul (RS)	270 mm / 3 hours	N/A	0	0	0	0	1600	400	N/A	N/A	24683356	Zanandrea et al. (2019); S2ID; Prejuizo em Rolante. Avaialble at: http://g1.globo.com/rs/rio-grande-do-sul/noticia/2017/01/prejuizo-por-enxurrada-em-rolante-e-estimado-em-mais-de-r-70-milhoes.html
11.02.2017	20:00:00	Serra do Mar	Pedra Branca	Guaratuba	Paraná (PR)	128 mm / hour	120000	0	0	0	4	0	1	0	2	N/A	Cabral et al. 2021
16.12.2020	N/A	Serra Geral	Itajaí river basin	Presidente Getúlio, Ibirama	Santa Catarina (SC)	85 mm / 4 hour	> 1,000,000	13	35	6	175	1686	90	64	N/A	9.15529e+06	S2ID; Temporal em Santa Catarina. Available at: https://g1.globo.com/sc/santa-catarina/noticia/2020/12/17/temporal-em-sc-defesa-civil-confirma-mais-mortes-no-vale-do-itajai.ghtml

## Sheet: References
References
Ab’Sáber AN (1991) Política de Meio Ambiente. In: Anais dos Seminários Temáticos: política de meio ambiente e aproveitamento do potencial hidrelétrico brasileiro. Rio de Janeiro: Eletrobrás, p. 43 – 54.
Alcántara‐Ayala I (2019) Time in a bottle: challenges to disaster studies in Latin America and the Caribbean. Disasters 43(S1) Doi: 10.1111/disa.12325
Alcántara-Ayala I (2002) Geomorphology, natural hazards, vulnerability and prevention of natural disasters in developing countries. Geomorphology 47(2-4): 107 – 124. Doi: https://doi.org/10.1016/S0169-555X(02)00083-1
Almeida MCJ, Nakazawa VA, Tatizana C (1991) Levantamento e cadastro dos escorregamentos no município de Petrópolis, RJ. In: Simpósio de Geografia Física Aplicada, Porto Alegre. Anais... Porto Alegre: UFGRS. p. 292 - 299.
Alvalá RS, Assis Dias M, Saito S, Stenner C, Franco C, Amadeu P, Ribeiro J, Santana RSM, Nobre C (2019) Mapping characteristics of at-risk population to disasters in the context of Brazilian early warning system. Int J Disaster Risk Reduc 41: 101326. Doi: https://doi.org/10.1016/j.ijdrr.2019.101326
Amaral S, Fuck G (1973) Sobre o deslizamento de lama turfosa ocorrido em Campos do Jordão, SP, em agosto de 1972. Boletim IG 4(0): 21. Doi: 10.11606/issn.2316-8978.v4i0p21-37
Andres N, Badoux A (2018) The Swiss flood and landslide damage database: Normalisation and trends. J Flood Risk Manag 12(S1). Doi: 10.1111/jfr3.12510
Augusto Filho O (1992) Caracterização geológico-geotécnica voltada à estabilização de encostas: uma proposta metodológica. In: Conferência Brasileira sobre Estabilidade de Encostas-COBRAE...Anais, p. 721 – 733.
Australian Geomechanics Society (AGS) (2007) Guideline for Landslide Susceptibility, Hazard and Risk Zoning for Land Use Planning. Vol 42
Assis Dias MC, Saito SM, Álvala RC, Stenner C, Pinho G, Nobre CA, Fonseca MRS, Santos C, Amadeu P, Silva D, Lima CO, Ribeiro J, Nascimento F, Corrêa CO (2018) Estimation of exposed population to landslides and floods risk areas in Brazil, on an intra-urban scale. Int J Disaster Risk Reduc 31: 449–459 https://doi.org/10.1016/j.ijdrr.2018.06.002.
Ball DJ (1998) Risk management and the decommissioning of off-shore structures. Society for Risk Analysis annual conference, Paris.
Bastos M, Bandeira R, Campos V (2015) Operações de resposta a desastres: proposta de um modelo de gestão e de um protótipo de banco de dados. Revista Produção Online 15(2): 482. Doi: 10.14488/1676-1901.v15i2.1813
Brasil (2021a) Ministério da Integração Nacional. Secretaria Nacional de Defesa Civil. Banco de dados e registros de desastres: sistema integrado de informações sobre desastres - S2ID. 2013. Available at: <http://s2id. integracao.gov.br/>. Accessed in 01 May 2021
Brasil (2021b) Portal da transparência do Governo Federal – Controladoria Geral da União (CGU). Convênios por Estado/Município: banco de dados. Available at: https://falabr.cgu.gov.br/publico/Manifestacao/SelecionarTipoManifestacao.aspx?ReturnUrl=%2f Accessed in 07 November 2021.
Brasil (2021c) Painel Coronavirus– Ministério da Saúde. Available at: https://covid.saude.gov.br. Accessed in 07 December 2021.
Bollschweiler M, Stoffel M (2010) Tree rings and debris flows: Recent developments, future directions. Prog in Phys Geogr: Earth and Environment 34(5): 625 – 645. Doi: 10.1177/0309133310370283
Borden K, Cutter S (2008) Spatial patterns of natural hazards mortality in the United States. Int J Health Geogr 7(1): 64. Doi: 10.1186/1476-072X-7-64
Borga M, Stoffel M, Marchi L, Marra F, Jakob M (2014) Hydrogeomorphic response to extreme rainfall in headwater systems: Flash floods and debris flows. J Hydrol 518: 194 – 205. Doi: 10.1016/j.jhydrol.2014.05.022
Burton I, Kates RW (1963) The Perception of Natural Hazards in Resource Management. Nat Resources J 3: 412.
Cabral VC, Reis FA, D’Affonseca FM, Lucía A, Corrêa CV, Veloso V, Gramani MF et al (2021) Characterization of a Landslide-Triggered Debris Flow at a Rainforest-Covered Mountain Region in Brazil. Nat Hazards 108: 3021 – 3043. Doi: 10.1007/s11069-021-04811-9.
Cascini L, Ferlisi S, Vitolo E (2008) Individual and societal risk owing to landslides in the Campania region (southern Italy). Georisk 2(3): 125 – 140. Doi: 10.1080/17499510802291310
Cavalcanti IFA, Nunes LH, Marengo JA, Gomes JL, Silveira VP, Castellano MS (2017) Projections of Precipitation Changes in Two Vulnerable Regions of São Paulo State, Brazil. Am J Clim Change 6: 268 – 293. Doi: 10.4236/ajcc.2017.62014
Centro Universitário de Estudos e Pesquisas sobre Desastres (CEPED), Universidade Federal de Santa Catarina (UFSC) (2013) Atlas Brasileiro de Desastres Naturais: 1991-2013. Volume Brasil. Centro Universitário de Estudos e Pesquisas sobre Desastres. Florianópolis
Centro Tecnológico de Minas Gerais - CETEC (1992) Laudo geotécnico sobre o escorregamento de Vila Barraginha, Contagem (MG), Vol. 1. CETEC: Belo Horizonte, Brasil. 110p.
Church M, Jakob M (2020) What Is a Debris Flood? Water Resour Res 56(8). Doi: 10.1029/2020WR027144
Corominas J, van Westen C, Frattini P, Cascini L, Malet JP, Fotopoulou S, Catani F et al. (2014) Recommendations for the Quantitative Analysis of Landslide Risk. Bull Eng Geol Environ 73: 209 – 263. Doi: 10.1007/s10064-013-0538-8.
Costa JE (1988) Rheologic, geomorphic, and sedimentologic differentiation of water floods, hyperconcentrated flows, and debris flows. In: Baker VR, Kochel RC, Patton PC (Eds) Flood geomorphology. Wiley, New York.
Cruz O (1975) A Serra do Mar e o litoral na área de Caraguatatuba - SP: contribuição à geomorfologia litorânea tropical - 2. Revista Brasileira de Geografia 37(3): 73 – 138.
Coussot P, Meunier M (1996) Recognition, classification and mechanical description of debris flows. Earth-Science Reviews 40(3-4): 209 – 227. Doi: 10.1016/0012-8252(95)00065-8
Damm B, Klose M (2015) The landslide database for Germany: Closing the gap at national level. Geomorphology 249: 82 – 93. Doi: 10.1016/j.geomorph.2015.03.021
Debortoli NS, Camarinha PIM, Marengo JA et al. (2017) An index of Brazil’s vulnerability to expected increases in natural flash flooding and landslide disasters in the context of climate change. Nat Hazards 86: 557–582. Doi: 10.1007/s11069-016-2705-2.
Deng YC, Hwang JH, Lyu YD (2021) Developing Real-Time Nowcasting System for Regional Landslide Hazard Assessment under Extreme Rainfall Events. Water 13: 732. Doi: 10.3390/ w13050732
Devoli G, Strauch W, Chávez G, Høeg K (2007) A landslide database for Nicaragua: a tool for landslide-hazard management. Landslides 4(2): 163 – 176. Doi: 10.1007/s10346-006-0074-8
Dias HC, Hölbling D, Grohmann CH. (2021) Landslide inventory mapping in Brazil: Status and challenges. In XIII International Symposium on Landslides.
Dourado F, Arraes T, Silva M (2012) O Megadesastre da Região Serrana do Rio de Janeiro – as Causas do Evento, os Mecanismos dos Movimentos de Massa e a Distribuição Espacial dos Investimentos de Reconstrução no Pós-Desastre. Anuário do Instituto Geológico da Universidade Federal do Rio de Janeiro 35(2): 43 – 54. Doi: 10.11137/2012_2_43_54
Dowling CA, Santi PM (2014) Debris flows and their toll on human life: a global analysis of debris-flow fatalities from 1950 to 2011. Nat Hazards 71: 203 – 227. Doi: 10.1007/s11069-013-0907-4
EM-DAT (2021) The Internacional Disaster Database. General Classification. Disponível em: <http://www.emmat.be/classification>. Accessed in 7 set. 2021.
Estadão (2010) Drama no Rio. Retrieved 24 November 2021, from https://internacional.estadao.com.br/blogs/olhar-sobre-o-mundo/drama-no-rio/
ERM - Hong Kong Ltd. (ERM) (1998) Landslides and Boulder Falls from Natural Terrain: Interim Risk Guidelines. GEO Report No. 75. Geotechnical Engineering Office, Hong Kong
Evans A, Verlander N (1997) What Is Wrong with Criterion FN-Lines for Judging the Tolerability of Risk? Risk Analysis 17(2): 157-168. Doi: 10.1111/j.1539-6924.1997.tb00855.x
Evans SG (1997) Fatal landslides and landslide risk in Canada. In: Cruden D, Fell R (Eds.) Landslide Risk Assessment. Balkema, Rotterdam, pp. 185 – 196.
Facuri G, Picanço JL (2020). Evaluations and proposals for the debris flow hazard mapping. Landslides 18(1): 339 – 352
Fell R, Hartford D (1997) Landslide risk management. In: Cruden D, Fell R. (Eds.) Landslide Risk Assessment. Balkema, Rotterdam, pp. 51 – 109.
Fowler AM, Hennessy KJ (1995) Potential impacts of global warming on the frequency and magnitude of heavy precipitation. Nat Hazards 11: 283 – 303. Doi: 10.1007/BF00613411
Ferreira K, Abiko A (2019) Urban Resilience and Landslide Risk Management: The Case of Santos (Brazil). In: Brunetta G, Caldarice O, Tollin N, Rosas-Casals M, Morató J (Eds) Urban Resilience for Risk and Adaptation Governance. Resilient Cities (Re-thinking Urban Transformation). Springer, Cham. Doi: 10.1007/978-3-319-76944-8_12
Fúlfaro V, Ponçano WL, Bistrichi CA, Stein DP (1976) Escorregamentos de Caraguatatuba: expressão atual, e registro na coluna sedimentar da planície costeira adjacente. In: Congresso Brasileiro de Geologia de Engenharia. Anais... Rio de Janeiro: ABGE, pp. 341 – 350.
Geotechnical Engineering Office - GEO (1998) Landslides and Boulder Falls from Natural Terrain: Interim Risk Guidelines. GEO Report 75, Geotechnical Engineering Office, Civil Engineering Department. Government of the Hong Kong SAR.
GEORIO (1996) Estudos Geológicos-Geotécnicos a Montante dos Condomínios Capim Melado e Vilarejo, Jacarepaguá. Relatório Técnico, 96 pp.
Gramani MF (2001) Caracterização geológica-geotécnica das corridas de detritos (“Debris Flows”) no Brasil e comparação com alguns casos internacionais. Dissertation, Universidade de São Paulo.
Gramani MF (2015) A corrida de massa em Itaoca: transporte e deposição de sedimentos. In: Simpósio de Geologia do Sudeste, 14.; Simpósio do Cretáco do Brasil, Campos do Jordão. Anais..., 5 p.
Gramani MF, Arduin DH (2015) Morfologia da drenagem dos depósitos de debris flow em Itaóca, São Paulo. In: Anais 15° Congresso Brasileiro de Geologia de Engenharia e Ambiental (CBGE), Bento Gonçalves, Rio Grande do Sul.
Gramani MF (2017) Corridas de massa na Serra da Mantiqueira: descrição e avaliação da ocorrência no Córrego do Braço, SP. In: Conferência brasileira sobre estabilidade de encostas - COBRAE, Florianópolis
Gonçalves NMS (1992) Impactos Pluviais e Desorganização do Espaço Urbano em Salvador/Ba. PhD Thesis, Universidade de São Paulo
Gonçalves LFH (1998) Avaliação e diagnóstico da distribuição espacial e temporal dos movimentos de massa com a expansão da área urbana em Petrópolis – R.J. Dissertation, Universidade Federal do Rio de Janeiro Rio de Janeiro.
Guerra A (1995) Catastrophic Events in Petrópolis City (Rio De Janeiro State), between 1940 and 1990. GeoJournal 37(3): 349 – 354. Doi: 10.1007/BF00814015
Guerra A, Lopes P, Santos Filho R (2007) Características Geográficas e Geomorfológicas da APA, Petrópolis, RJ. Revista Brasileira de Geomorfologia 8(1): 77 – 86. Doi: 10.20502/rbg.v8i1.87
Guzzetti F (2000) Landslide fatalities and evaluation of landslide risk in Italy. Eng Geology 58: 89 – 107. Doi: 10.1016/S0013-7952(00)00047-8
Guzzetti F, Tonelli G (2004) SICI: an information system on historical landslides and floods in Italy. Nat Hazards Earth Syst Sci 4: 213 – 232.
Ho K, Ko F (2009) Application of quantified risk analysis in landslide risk management practice: Hong Kong experience. Georisk 3(3): 134 – 146. Doi: 10.1080/17499510902873074
Health and Safety Executive – HSE (2009). Societal Risk: Initial briefing to the Societal Risk Technical Advisory Group. HSE Research Report RR703 – available at: www.hse.gov.uk/research/rrhtm/rr703.htm, accessed on 23 November 2021.
Hungr O, Leroueil S, Picarelli L (2014) The Varnes classification of landslide types, an update. Landslides 11(2): 167 – 194. Doi: 10.1007/s10346-013-0436-y
Instituto Brasileiro de Geografia e Estatística – IBGE (2019) Tábuas completa de mortalidade para o Brasil. Available at < https://biblioteca.ibge.gov.br/index.php/biblioteca-catalogo?view=detalhes&id=73097>, Accessed on 01 November 2021.
Instituto Brasileiro de Geografia e Estatística – IBGE (2021) Projeção da população do Brasil e das Unidades da Federação. Available at: < https://www.ibge.gov.br/apps/populacao/projecao/index.html>, Accessed on 01 November 2021.
Instituto de Pesquisa Tecnológicas – IPT (1975) Estudo preventivo e corretivo dos movimentos coletivos de solo e rochas na serra de Maranguape. Relatório Técnico - Fase de Diagnóstico. São Paulo. v. 1, n.1, 1975.
Instituto de Pesquisa Tecnológicas – IPT (1988) Estudo das instabilizações das encostas da Serra do Mar na região de Cubatão, objetivando a caracterização do fenômeno “corrida de lama” e a prevenção dos seus efeitos. Relatório Técnico nº 25.402. São Paulo, pp. 125
Iverson RM, Reid ME, Logan M, LaHusen RG, Godt JW, Griswold JP (2011) Positive feedback and momentum growth during debris-flow entrainment of wet bed sediment. Nat Geosci 4: 116 – 121. Doi: 10.1038/ngeo1040
Jakob M, Stein D, Ulmi M (2012) Vulnerability of buildings to debris flow impact. Nat Hazards 60: 241 – 261 Doi: 10.1007/s11069-011-0007-2
Japan International Cooperation Agency - JICA (1991) The Study on the Disaster Prevention and Restoration Project in Serra do Mar, Cubatão Region, São Paulo. January, vol. 2
Jones FO (1973) Landslides of Rio de Janeiro and the Serra das Araras Escarpment, Brazil. Geological Survey Professional Paper, vol. 697. Department of the Interior, US Printing Office, Washington.
Kahn ME (2005) The Death Toll from Natural Disasters: The Role of Income, Geography, and Institutions. Rev Econ Stat 87(2): 271 – 284.
Kanji MA, Cruz PT, Massad F (2007) Debris flow affecting the Cubatão oil refinery. Brazil. Landslides 5(1):71–82. Doi: 10.1007/s10346-007-0110-3
Keller B (2017) Massive rock slope failure in Central Switzerland: history, geologic–geomorphological predisposition, types and triggers, and resulting risks. Landslides 14: 1633 – 1653. Doi: 10.1007/s10346-017-0803-1
Kobiyama M, Chaffe PLB, Goerl RF, Giglio JN, Reginatto GMP (2010) Hydrological disasters reduction: lessons from hydrology. In: Sens ML, Mondardo RI (Orgs.) Science and Technology for Environmental Studies: Experiences from Brazil, Portugal and Germany. Florianópolis: Universidade Federal de Santa Catarina, p.49-72.
Kobiyama M, Michel GP (2015a) Bibliografia dos trabalhos de fluxos de detritos ocorridos no Brasil no período de 1949-2014: Atualização. Porto Alegre: GPDEN/IPH/UFRGS, 2015. 16p. (Trabalho Técnico GPDEN. No. 02).
Kobiyama M, Michel G, Engster E, Paixão M (2015b) Historical analyses of debris flow disaster occurrences and of their scientific investigation in Brazil. Labor e Engenho 9(4): 76 – 89. Doi: 10.20396/lobore.v9i4.8639477
Kobiyama M, Michel G, Goerl RF (2019) Proposal of debris flow disasters management in Brazil based on historical and legal aspects. Int J Erosion Control Engineering 11(3): 85 – 93. Doi: 10.13101/ijece.11.85
Lacerda WA (2007) Landslide Initiation in Saprolite and Colluvium in Southern Brazil: Field and Laboratory Observations. Geomorphology 87(3): 104 – 19. Doi: 10.1016/j.geomorph.2006.03.037.
Listo F, Gomes M, Vieira B (2018) Avaliação da variação do fator de segurança com o modelo TRIGRS. Revista Brasileira de Geomorfologia 19(1): 207 – 220. Doi: 10.20502/rbg.v19i1.1256
Londe L, Moura L, Coutinho M, Marchezini V, Soriano E (2018) Vulnerability, health and disasters in São Paulo coast (Brazil): challenges for a sustainable development. Ambiente & Sociedade 21(0): e01022. Doi: 10.1590/1809-4422asoc0102r2vu18L1AO
Lopes ESS, Riedel PS (2007) Simulação da corrida de massa do Km42 ocorrido na Rodovia Anchieta. In: Anais do II Simpósio Brasileiro de Desastres Naturais e Tecnológicos, Santos, São Paulo.
Macciotta R, Martin CD, Morgenstern NR et al. (2016) Quantitative risk assessment of slope hazards along a section of railway in the Canadian Cordillera—a methodology considering the uncertainty in the results. Landslides 13: 115 – 127. Doi: 10.1007/s10346-014-0551-4
Maia ACN, Sedrez L (2014) Enchentes que destroem, enchentes que constroem: Natureza e memória da Cidade de Deus nas chuvas de 1966 e 1967. Revista do Arquivo Geral do Rio de Janeiro 8: 183 – 199.
Malone AW (2005) The story of quantified risk and its place in slope safety policy in Hong Kong. In: Landslide hazard and risk: 643 – 674.
Marengo JA, Camarinha PI, Alves LM, Diniz F, Betts RA (2021) Extreme Rainfall and Hydro-Geo-Meteorological Disaster Risk in 1.5, 2.0, and 4.0°C Global Warming Scenarios: An Analysis for Brazil. Frontiers in Climate 3(13): 610433. Doi: 10.3389/fclim.2021.610433
Massad F, Kanji MA, Cruz PT, Uehara K, Ishitani H, Araujo Filho HA (1998). Debris flows em Cubatão, São Paulo: obras de controle e impactos ambientais. In: XI Congresso Brasileiro de Mecânica dos Solos e Engenharia de Geologia, Brasília.
Massad F (2002) Corridas de massas geradas por escorregamentos de terra: relação entre a área deslizada e a intensidade de chuva. In: XII Congresso Brasileiro de Mecânica dos Solos e Engenharia Geotécnica. São Paulo, São Paulo
Meis MRM, Silva JX (1968) Considerações Geomorfológicas a Propósito dos Movimentos de Massa Ocorridos no Rio de Janeiro. Revista Brasileira de Geografia 30(1): 55 – 73.
Mendonca M, Silva D (2020) Integration of census data based vulnerability in landslide risk mapping - The case of Angra dos Reis, Rio de Janeiro, Brazil. Int J Disaster Risk Reduc 50: 101884. Doi: 10.1016/j.ijdrr.2020.101884
Mirus B, Jones E, Baum R, Godt J, Slaughter S, Crawford M, Lancaster J, Stanley T, Kirschbaum D, Burns W, Schmitt R, Lindsey K, McCoy K (2020) Landslides across the USA: occurrence, susceptibility, and data limitations. Landslides 17(10): 2271 – 2285. Doi: 10.1007/s10346-020-01424-4
Nakazawa VA, Cerri LES (1990) Os escorregamentos ocorridos em Petrópolis – RJ em fevereiro de 1988: ações emergenciais. In: Simpósio Latino-Americano sobre Risco Geológico Urbano, Atas.../ABGE, p.325 – 333.
O'Gorman P, Schneider T (2009) The physical basis for increases in precipitation extremes in simulations of 21st-century climate change. Proc Natl Acad Sci 106(35): 14773 – 14777. Doi: 10.1073/pnas.0907610106
Oliveira Filho O (2012) Os movimentos de massa na região serrana do estado do Rio de Janeiro em 2011: diagnóstico e proposição de medidas para enfrentamento de desastres ambientais. CES Revista 26(1): 149 – 164.
Osako LS (2021) Updating landslide inventory maps using high resolution digital orthophotos and digital surface and elevation modeling: the case study of Brusque city, Santa Catarina State, Brazil. ISPRS Annals of Photogrammetry, Remote Sensing & Spatial Information Sciences, vol. 3. Doi: 10.5194/isprs-annals-V-3-2021-251-2021
Patel R, Burke T (2009) Urbanization — An Emerging Humanitarian Disaster. N Eng J Med 361(8): 741 – 743. Doi: 10.1056/NEJMp0810878
Pellerin J, Duarte GM, Scheibe LF, Mendonça M, Buss MD, Monteiro MA (1997) Timbé do Sul - Jacinto Machado: avaliação preliminar da extensão da catástrofe de 23-24/12/95. Geosul 12(23): 71 – 86.
Peulvast JP, Bétard F, Magalhães AO (2011) Scarp morphology and identification of large-scale mass movements in tropical tablelands: the eastern Araripe basin (Ceará, Brazil). Géomorphologie: relief, processus, environnement 17(1): 33 – 52. Doi: 10.4000/geomorphologie.8800
Pinto RC, Passos E, Caneparo SC (2014) Movimentos de Massa como Processos Naturais de Evolução das Encostas, Estudo de Caso: Bacia do Rio Jacareí, Municípios de Morretes e Paranaguá–PR. Geoingá: Revista do Programa de Pós-Graduação em Geografia 6(1): 23 – 45
Porter M, Morgenstern N (2013) Landslide risk evaluation: Canadian technical guidelines and best practices related to landslides: A national initiative for loss reduction. Natural Resources Canada
Public Safety Canada (PSC) (2020) The Canadian Disaster Database. Retrieved from https://www.publicsafety.gc.ca/cnt/rsrcs/cndn-dsstr-dtbs/index-en.aspx. Accessed on August 1, 2022.
Rosa Filho A, Cortez ATC (2010) A problemática socioambiental da ocupação urbana em áreas de risco de deslizamento da “Suíça brasileira”. Revista Brasileira de Geografia Física 3(1): 33 – 40. Doi: 10.26848/rbgf.v3i1.232610
Rosi A, Canavesi V, Segoni S, Nery TD, Catani F, Casagli N (2019) Landslides in the Mountain Region of Rio De Janeiro: A Proposal for the Semi-Automated Definition of Multiple Rainfall Thresholds. Geosciences 9(5): 203 Doi: 10.3390/geosciences9050203.
Santangelo M, Marchesini I, Bucci F, Cardinali M, Cavalli M, Crema S, Marchi L, Alvioli M, Guzzetti F (2020) Exposure to landslides in rural areas in Central Italy. Journal of Maps 17(4): 124 – 132. Doi: 10.1080/17445647.2020.1746699
Sedrez LF, Maia ACN (2014) Enchentes que destroem, enchentes que constroem: natureza e memória da Cidade de Deus. Revista do Arquivo Geral da Cidade do Rio de Janeiro 8: 183 – 200.
Seluchi M, Chan Chou S, Gramani M (2011) A case study of a winter heavy rainfall event over the Serra do Mar in Brazil. Geofísica Internacional 50(1): 41 – 56. Doi: 10.22201/igeof.00167169p.2011.50.1.121
Serviço Geológico do Brasil – CPRM (2021) Atlas Pluviométrico do Brasil. Retrieved 07 November 2021, from http://www.cprm.gov.br/publique///Mapas-e-Publicacoes/Atlas-Pluviometrico-do-Brasil-1351.html
Sim T, Wang D, Han Z (2018) Assessing the Disaster Resilience of Megacities: The Case of Hong Kong. Sustainability 10(4): 1137. Doi: 10.3390/su10041137
Sternberg HO (1949) Enchentes e movimentos coletivos do solo no vale do Paraíba em dezembro de 1948. Influência da exploração destrutiva das terras. Revista Brasileira de Geografia 11(2): 223-261.
Strouth A, McDougall S (2020) Societal risk evaluation for landslides: historical synthesis and proposed tools. Landslides 18(3): 1071 – 1085. Doi: 10.1007/s10346-020-01547-8
Strouth A, McDougall S (2021) Historical Landslide Fatalities in British Columbia, Canada: Trends and Implications for Risk Management. Frontiers in Earth Science 9: 606854. Doi: 10.3389/feart.2021.606854
Stillwell HD (1992) Natural hazards and disasters in Latin America. Nat Hazards 6: 131–159. Doi: 10.1007/BF00124620
Takahashi T (2006) Debris Flows: Mechanics, Prediction and Countermeasures. Taylor and Francis, Balkema, Leiden.
Tavares R, Mendonça F (2010) Ritmo climático e risco socioambiental urbano: chuvas e deslizamentos de terra em Ubatuba-SP (BR) entre 1991 e 2009. In: Seminário latino-americano de geografia física, VI, Coimbra, Portugal.
Tianchi L (1989) Landslides: extent and economic significance in China. In: Brabb EE, Harrod BL (Eds.) Landslides: Extent and Economic Significance. 28th International Geological Congress: Symposium on Landslides. Washington D.C., United States. Rotterdam: Balkema, pp. 271 – 287.
Uehara TDA, Corrêa SPLP, Quevedo RP, Körting TS, Dutra LV, Rennó C (2020) Landslide Scars Detection using Remote Sensing and Pattern Recognition Techniques: Comparison Among Artificial Neural Networks, Gaussian Maximum Likelihood, Random Forest, and Support Vector Machine Classifiers. Revista Brasileira de Cartografia 72(4): 665-680.
United Nations Office for Disaster Risk Reduction – UNDRR (2015) Sendai Framework for Disaster Risk Reduction 2015-2030. Available at: http://www.unisdr.org/we/inform/publications/43291, accessed on 23 November 2021.
United States Geological Survey – USGS (2021). EarthExplorer. Retrieved 07 November 2021, from https://earthexplorer.usgs.gov
Vanelli F, Romero Monteiro L, Fan F, Goldenfum J (2020) The 1974 Tubarão River flood, Brazil: reconstruction of the catastrophic flood. J Appl Water Eng Res 8(3): 231 – 245. Doi: 10.1080/23249676.2020.1787251
Van Den Eeckhaut M, Hervás J (2012) State of the art of national landslide databases in Europe and their potential for assessing landslide susceptibility, hazard and risk. Geomorphology 139 – 140: 545 – 558. Doi: 10.1016/j.geomorph.2011.12.006
Varnes DJ (1978) Slope movement types and processes. In: Schuster RL, Krizek RJ (Eds) Special report 176: landslides: analysis and control. Transportation and Road Research Board, National Academy of Science, Washington DC, p. 11 – 33
Vos T, Lim S, Abbafati C, Abbas K, Abbasi M, Abbasifard M. et al. (2020) Global burden of 369 diseases and injuries in 204 countries and territories, 1990–2019: a systematic analysis for the Global Burden of Disease Study 2019. The Lancet 396(10258): 1204 – 1222. Doi: 10.1016/s0140-6736(20)30925-9
Westra S, Fowler HJ, Evans JP, Alexander LV, Berg P, Johnson F, Kendon EJ, Lenderink G, Roberts NM (2014) Future Changes to the Intensity and Frequency of Short-Duration Extreme Rainfall. Rev Geophys 52(3): 522 – 555. Doi: 10.1002/2014rg000464.
Wilford DJ, Sakals ME, Innes JL, Sidle RC, Bergerud WA (2004) Recognition of Debris Flow, Debris Flood and Flood Hazard through Watershed Morphometrics. Landslides 1(1): 61 – 66. Doi: 10.1007/s10346-003-0002-0.
Wirtz A, Kron W, Löw P et al (2014) The need for data: natural disasters and the challenges of database management. Nat Hazards 70: 135 – 157. Doi: 10.1007/s11069-012-0312-4
Wolle CM, Hachich W (1989) Rain-Induced Land-Slides in Southern Brazil. In: Proceedings of the 12th International Conference on Soil Mechanics and Foundation Engineering, Rio de Janeiro.
Zanandrea F, Michel G, Kobiyama M, Cardozo G (2019). Evaluation of different DTMs in sediment connectivity determination in the Mascarada River Watershed, southern Brazil. Geomorphology 333: 80 – 87. Doi: 10.1016/j.geomorph.2019.02.005
Zhang S, Li C, Liu Y (2019) Quantitative Assessment of Human Risk from Landfill Failure in Shenzhen, China. In: Zhan L, Chen Y, Bouazza A (Eds) Proceedings of the 8th International Congress on Environmental Geotechnics Volume 3. ICEG 2018. Environmental Science and Engineering. Springer, Singapore. Doi: 10.1007/978-981-13-2227-3_69
Zhuang JQ, Cui P, Wang GH, Chen XQ, Iqbal J, Guo XJ (2015) Rainfall thresholds for the occurrence of debris flows in Jiangjia Gully, Yunnan Province, China. Eng Geol 195: 335 – 346. Doi: 10.1016/j.enggeo.2015.06.006
