# Supplementary material for: The consequences of debris flows in Brazil: a historical analysis based on recorded events in the last 100 years
Source: Landslides. 2022 Dec 13;20(3):511–29. doi: 10.1007/s10346-022-01984-7 (PMC9745771; doi:10.1007/s10346-022-01984-7)
Supplement: Supplementary file 4 — Supplementary file4 (XLSX 3004 KB) [file 10346_2022_1984_MOESM4_ESM.xlsx]

## Sheet: 24 h
Spearman Correlation
Rainfall (24 h, mm)	Fatalities	Rank Rainfall	Rank Fatalities			Spearman correlation coefficient	N	T Stat	DF	P value
400	250	23.5	22			0.00564682	26	0.0276641	24	0.510921
245	295	12	25
188	40	7	12.5
181	200	5	21
420	120	25	18
368	104	22	17
205	40	8.5	12.5
250	11	13.5	4.5
185	10	6	2.5
270	171	15	20
230	289	10	24
83	69	2	16
20	36	1	11
205	65	8.5	14
176	16	4	7
360	11	21	4.5
400	10	23.5	2.5
300	67	17	15
337	151	19	19
280	269	16	23
440	31	26	9
242	1555	11	26
312	1	18	1
355	34	20	10
250	23	13.5	8
125	12	3	6
Rainfall (24 h, mm)	Economic losses (US$)	Rank Rainfall	Rank Ec. losses			Spearman correlation coefficient	N	T Stat	DF	P value
245	75547344	5	8			-0.248436	15	0.924742	13	0.814026
420	6.345e+07	14	5
368	3.48844e+07	13	3
205	6.6684e+08	2	12
250	2329412	6.5	1
230	935000000	3	13
325	73332253	10	7
176	71311286	1	6
300	190757690	9	11
337	9.46443e+08	11	14
280	146587277	8	9
440	1.80669e+08	15	10
242	1.93258e+09	4	15
355	5.61112e+07	12	4
250	5578975	6.5	2
Rainfall (24 h, mm)	Magnitude (m3)	Rank rainfall	Rank magnitude			Spearman correlation coefficient	N	T Stat	DF	P value
400	1000000	12	11			-0.0124185	14	0.0430223	12	0.516804
420	7600000	13	14
248	100000	7	3.5
279	100000	9	3.5
242	1000000	5.5	11
205	400000	4	8
325	300000	10	6.5
260	16000	8	1
128	300000	2.5	6.5
337	1000000	11	11
440	55600	14	2
242	1000000	5.5	11
128	120000	2.5	5
125	1000000	1	11

## Sheet: Peak intensity
Spearman Correlation
Rainfall (mm/h)	Fatalities	Rank Rainfall	Rank Fatalities			Spearman correlation coefficient	N	T Stat	DF	P-value
114	300	6	7			0.357143	8	0.936586	6	0.80744
70	11	4	5
25	10	1	4
60	0	3	1
100	1555	5	8
49	4	2	3
118	1	7	2
120	23	8	6
Rainfall (mm/h)	Economic losses (US$)	Rank Rainfall	Rank Ec. losses			Spearman correlation coefficient	N	T Stat	DF	P-value
70	2329412	3	1			-0.2	5	0.353553	3	0.62647
60	73332253	2	3
100	1.93258e+09	4	5
49	7.60955e+07	1	4
140	5578975	5	2
Rainfall (mm/h)	Magnitude (m3)	Rank rainfall	Rank magnitude			Spearman correlation coefficient	N	T Stat	DF	P-value
40	100000	2	2			0.7	5	1.69775	3	0.90594
84	1000000	4	5
60	300000	3	4
18	16000	1	1
128	120000	5	3
